# Supplementary material for: Flavanone Glycosides, Triterpenes, Volatile Compounds and Antimicrobial Activity of Miconia minutiflora (Bonpl.) DC. (Melastomataceae)
Source: Molecules. 2022 Mar 21;27(6):2005. doi: 10.3390/molecules27062005 (PMC8954877; doi:10.3390/molecules27062005)
Supplement: Supplementary file 1 [file molecules-27-02005-s001.zip]

Archive with 1 entries (1 files):
- molecules-1623088-supplementary.pdf
